# Supplementary material for: Estimating Player Positions from Padel High-Angle Videos: Accuracy Comparison of Recent Computer Vision Methods
Source: Sensors (Basel). 2021 May 12;21(10):3368. doi: 10.3390/s21103368 (PMC8151013; doi:10.3390/s21103368)
Supplement: Supplementary file 1 [file sensors-21-03368-s001.zip]

Archive with 24 entries (21 files):
- sensors-1170080-supplementary-final/
- sensors-1170080-supplementary-final/supplementary-table/
- sensors-1170080-supplementary-final/supplementary-table/Definitions/
- sensors-1170080-supplementary-final/supplementary-table/Definitions/chicago2.bst
- sensors-1170080-supplementary-final/supplementary-table/Definitions/journalnames.tex
- sensors-1170080-supplementary-final/supplementary-table/Definitions/logo-ccby-eps-converted-to.pdf
- sensors-1170080-supplementary-final/supplementary-table/Definitions/logo-ccby.eps
- sensors-1170080-supplementary-final/supplementary-table/Definitions/logo-mdpi-eps-converted-to.pdf
- sensors-1170080-supplementary-final/supplementary-table/Definitions/logo-mdpi.eps
- sensors-1170080-supplementary-final/supplementary-table/Definitions/logo-orcid-eps-converted-to.pdf
- sensors-1170080-supplementary-final/supplementary-table/Definitions/logo-orcid.eps
- sensors-1170080-supplementary-final/supplementary-table/Definitions/logo-updates.pdf
- sensors-1170080-supplementary-final/supplementary-table/Definitions/mdpi.bst
- sensors-1170080-supplementary-final/supplementary-table/Definitions/mdpi.cls
- sensors-1170080-supplementary-final/supplementary-table/Definitions/sensors-logo-eps-converted-to.pdf
- sensors-1170080-supplementary-final/supplementary-table/Definitions/sensors-logo.eps
- sensors-1170080-supplementary-final/supplementary-table/Definitions/sensors-logo.png
- sensors-1170080-supplementary-final/supplementary-table/template.aux
- sensors-1170080-supplementary-final/supplementary-table/template.log
- sensors-1170080-supplementary-final/supplementary-table/template.out
- sensors-1170080-supplementary-final/supplementary-table/template.pdf
- sensors-1170080-supplementary-final/supplementary-table/template.synctex.gz
- sensors-1170080-supplementary-final/supplementary-table/template.tex
- sensors-1170080-supplementary-final/video-alt.mp4
