# Supplementary material for: Estimating Player Positions from Padel High-Angle Videos: Accuracy Comparison of Recent Computer Vision Methods
Source: Sensors (Basel). 2021 May 12;21(10):3368. doi: 10.3390/s21103368 (PMC8151013; doi:10.3390/s21103368)
Supplement: Supplementary file 1 [file sensors-21-03368-s001.zip › sensors-1170080-supplementary-final/supplementary-table/template.aux]

\relax 
\providecommand\hyper@newdestlabel[2]{}
\bibstyle{Definitions/mdpi}
\providecommand\HyperFirstAtBeginDocument{\AtBeginDocument}
\HyperFirstAtBeginDocument{\ifx\hyper@anchor\@undefined
\global\let\oldcontentsline\contentsline
\gdef\contentsline#1#2#3#4{\oldcontentsline{#1}{#2}{#3}}
\global\let\oldnewlabel\newlabel
\gdef\newlabel#1#2{\newlabelxx{#1}#2}
\gdef\newlabelxx#1#2#3#4#5#6{\oldnewlabel{#1}{{#2}{#3}}}
\AtEndDocument{\ifx\hyper@anchor\@undefined
\let\contentsline\oldcontentsline
\let\newlabel\oldnewlabel
\fi}
\fi}
\global\let\hyper@last\relax 
\gdef\HyperFirstAtBeginDocument#1{#1}
\providecommand\HyField@AuxAddToFields[1]{}
\providecommand\HyField@AuxAddToCoFields[2]{}
\providecommand*\new@tpo@label[2]{}
\@LN@col{1}
\@LN@col{1}
\@writefile{toc}{\contentsline {section}{\numberline {1}Supplemental material - Dataset description}{1}{section.1}\protected@file@percent }
\@writefile{lospecialtable}{\contentsline {specialtable}{\numberline {1}{\ignorespaces WPT padel matches selected for the evaluation.\relax }}{1}{specialtable.caption.1}\protected@file@percent }
\providecommand*\caption@xref[2]{\@setref\relax\@undefined{#1}}
\newlabel{tab:matches}{{1}{1}{WPT padel matches selected for the evaluation.\relax }{specialtable.caption.1}{}}
\newlabel{LastPage}{{}{1}{}{page.1}{}}
\xdef\lastpage@lastpage{1}
\xdef\lastpage@lastpageHy{1}
\expandafter\ifx\csname c@page@totc\endcsname\relax\newcounter{page@totc}\fi\setcounter{page@totc}{2}
