# Supplementary material for: Estimating Player Positions from Padel High-Angle Videos: Accuracy Comparison of Recent Computer Vision Methods
Source: Sensors (Basel). 2021 May 12;21(10):3368. doi: 10.3390/s21103368 (PMC8151013; doi:10.3390/s21103368)
Supplement: Supplementary file 1 [file sensors-21-03368-s001.zip › sensors-1170080-supplementary-final/supplementary-table/template.out]

\BOOKMARK [1][]{section.1}{\376\377\000S\000u\000p\000p\000l\000e\000m\000e\000n\000t\000a\000l\000\040\000m\000a\000t\000e\000r\000i\000a\000l\000\040\000-\000\040\000D\000a\000t\000a\000s\000e\000t\000\040\000d\000e\000s\000c\000r\000i\000p\000t\000i\000o\000n}{}% 1
