# Supplementary material for: Estimating Player Positions from Padel High-Angle Videos: Accuracy Comparison of Recent Computer Vision Methods
Source: Sensors (Basel). 2021 May 12;21(10):3368. doi: 10.3390/s21103368 (PMC8151013; doi:10.3390/s21103368)
Supplement: Supplementary file 1 [file sensors-21-03368-s001.zip › sensors-1170080-supplementary-final/supplementary-table/template.tex]

%  LaTeX support: latex@mdpi.com 
%  For support, please attach all files needed for compiling as well as the log file, and specify your operating system, LaTeX version, and LaTeX editor.

%=================================================================
\documentclass[sensors,article,accept,moreauthors,pdftex,table,dvipsnames]{Definitions/mdpi} 

% For posting an early version of this manuscript as a preprint, you may use "preprints" as the journal and change "submit" to "accept". The document class line would be, e.g., \documentclass[preprints,article,accept,moreauthors,pdftex]{mdpi}. This is especially recommended for submission to arXiv, where line numbers should be removed before posting. For preprints.org, the editorial staff will make this change immediately prior to posting.

%--------------------
% Class Options:
%--------------------

%---------
% article
%---------
% The default type of manuscript is "article", but can be replaced by: 
% abstract, addendum, article, book, bookreview, briefreport, casereport, comment, commentary, communication, conferenceproceedings, correction, conferencereport, entry, expressionofconcern, extendedabstract, datadescriptor, editorial, essay, erratum, hypothesis, interestingimage, obituary, opinion, projectreport, reply, retraction, review, perspective, protocol, shortnote, studyprotocol, systematicreview, supfile, technicalnote, viewpoint, guidelines, registeredreport, tutorial
% supfile = supplementary materials

%----------
% submit
%----------
% The class option "submit" will be changed to "accept" by the Editorial Office when the paper is accepted. This will only make changes to the frontpage (e.g., the logo of the journal will get visible), the headings, and the copyright information. Also, line numbering will be removed. Journal info and pagination for accepted papers will also be assigned by the Editorial Office.

%------------------
% moreauthors
%------------------
% If there is only one author the class option oneauthor should be used. Otherwise use the class option moreauthors.

%---------
% pdftex
%---------
% The option pdftex is for use with pdfLaTeX. If eps figures are used, remove the option pdftex and use LaTeX and dvi2pdf.

%=================================================================
% MDPI internal commands
\firstpage{1} 
\makeatletter 
\setcounter{page}{\@firstpage} 
\makeatother
\pubvolume{1}
\issuenum{1}
\articlenumber{0}
\pubyear{2021}
\copyrightyear{2020}
%\externaleditor{Academic Editor: Firstname Lastname} % For journal Automation, please change Academic Editor to "Communicated by"
\datereceived{} 
\dateaccepted{} 
\datepublished{} 
\hreflink{https://doi.org/} % If needed use \linebreak
%------------------------------------------------------------------
% The following line should be uncommented if the LaTeX file is uploaded to arXiv.org
%\pdfoutput=1

%=================================================================
% Add packages and commands here. The following packages are loaded in our class file: fontenc, inputenc, calc, indentfirst, fancyhdr, graphicx, epstopdf, lastpage, ifthen, lineno, float, amsmath, setspace, enumitem, mathpazo, booktabs, titlesec, etoolbox, tabto, xcolor, soul, multirow, microtype, tikz, totcount, changepage, paracol, attrib, upgreek, cleveref, amsthm, hyphenat, natbib, hyperref, footmisc, url, geometry, newfloat, caption

%=================================================================
%% Please use the following mathematics environments: Theorem, Lemma, Corollary, Proposition, Characterization, Property, Problem, Example, ExamplesandDefinitions, Hypothesis, Remark, Definition, Notation, Assumption
%% For proofs, please use the proof environment (the amsthm package is loaded by the MDPI class).

%=================================================================
% Full title of the paper (Capitalized)
\Title{Estimating Player Positions from Padel High-angle Videos: Accuracy Comparison of Recent Computer Vision Methods}

% MDPI internal command: Title for citation in the left column
\TitleCitation{Estimating Player Positions from Padel High-angle Videos: Accuracy Comparison of Recent Computer Vision Methods}

% Author Orchid ID: enter ID or remove command
\newcommand{\orcidauthorA}{0000-0002-4867-1132} % Add \orcidA{} behind the author's name Reza 
\newcommand{\orcidauthorB}{0000-0002-8480-4713} % Add \orcidB{} behind the author's name Carlos
\newcommand{\orcidauthorC}{0000-0002-4171-9113} % Add \orcidC{} behind the author's name Kike
\newcommand{\orcidauthorD}{0000-0003-4944-4529} % Add \orcidD{} behind the author's name A Ric 
\newcommand{\orcidauthorE}{0000-0002-0874-2784} % Add \orcidE{} behind the author's name Susin 

\newcommand{\reza}[1]{{\color{RoyalBlackBlue}#1}}
\newcommand{\carlos}[1]{{\color{Black}#1}}  % Brown
\newcommand{\kike}[1]{{\color{Black}#1}}
\newcommand{\angel}[1]{{\color{Black}#1}}
\newcommand{\toni}[1]{{\color{Black}#1}}
\newcommand{\last}[1]{{\color{Black}#1}}


% Authors, for the paper (add full first names)
\Author{Mohammadreza Javadiha $^{1,\dagger}$\orcidA{}, Carlos Andujar $^{2,}$*$^{,\dagger}$\orcidB{}, Enrique Lacasa $^{3}$\orcidC{}, Angel Ric $^{3}$\orcidD{} and Antonio Susin $^{4}$\orcidE{}}%MDPI: The nams is different from redmine, please check 
%AUTHORS: All names are correct

% MDPI internal command: Authors, for metadata in PDF
\AuthorNames{Mohammadreza Javadiha, Carlos Andujar, Enrique Lacasa, Angel Ric and Antonio Susin}

% MDPI internal command: Authors, for citation in the left column
\AuthorCitation{Javadiha, M.; Andujar, C.; Lacasa, E.; Ric, A; Susin, A. }
% If this is a Chicago style journal: Lastname, Firstname, Firstname Lastname, and Firstname Lastname.

% Affiliations / Addresses (Add [1] after \address if there is only one affiliation.)
\address{
$^{1}$ \quad ViRVIG, Universitat Politècnica de Catalunya-BarcelonaTech; Pau Gargallo 14, CS Dept, Edifici U, Barcelona 08028, Spain; mohammadreza.javadiha@upc.edu\\
$^{2}$ \quad ViRVIG, Universitat Politècnica de Catalunya-BarcelonaTech; Jordi Girona 1-3, CS Dept, Edifici Omega, Barcelona 08034, Spain; andujar@cs.upc.edu\\
$^{3}$ \quad Complex Systems in Sport Research Group, Institut Nacional D’Educacio Fisica de Catalunya (INEFC), University of Lleida (UdL), Lleida 25192, Spain; elacasa@inefc.es~(E.L.);  aric@gencat.cat (A.R.)\\ 
$^{4}$ \quad ViRVIG-Universitat Politècnica de Catalunya-BarcelonaTech; Avda. Diagonal 647, Engineering School (ETSEIB), Barcelona 08028, Spain; toni.susin@upc.edu}

\usepackage{natbib}
\usepackage{graphicx}
\usepackage{hyperref}
\usepackage{booktabs}
\usepackage{caption}
\usepackage{subcaption}
\usepackage{amsmath}
\usepackage{gensymb}
\usepackage[nomessages]{fp}% http://ctan.org/pkg/fp
\usepackage[normalem]{ulem}

% Keywords
%\keyword{sports science; racket sports; deep learning; pose estimation; player tracking; tracking data} 

%\input{table_macros}

\begin{document}

\section{Supplemental material - Dataset description}

Our evaluation is based on frames selected from professional padel videos. In particular, we selected 24 matches from World Pader Tour, all of them publicly available on the WPT YouTube channel (Table S1). 
The selected set is varied in terms of gender (15 male, 9 female finals) and lighting conditions (16 indoor, 8 outdoor). 

\begin{specialtable}[H]
\centering
\scriptsize
\caption{WPT padel matches selected for the evaluation.}
\label{tab:matches}
\begin{tabular}{llllll}
\toprule
                                            Tournament &         Match &          City &    Length &    Light &                                                                    URL \\
\midrule
                   Buenos Aires Padel Master 2019 &    Male final &  Buenos Aires &  00:40:37 &   Indoor &  \href{https://www.youtube.com/watch?v=3X3Xs7cNOSQ}{\underline{Link}} \\
                  Estrella DAMM Master FINAL 2017 &  Female final &        Madrid &  01:55:26 &   Indoor &  \href{https://www.youtube.com/watch?v=SKiqZ43k9wA}{\underline{Link}} \\
                  Estrella DAMM Master FINAL 2017 &    Male final &        Madrid &  01:21:35 &   Indoor &  \href{https://www.youtube.com/watch?v=SKiqZ43k9wA}{\underline{Link}} \\
                    Euro Finans Swedish Open 2018 &    Male final &        Bastad &  02:04:45 &  Outdoor &  \href{https://www.youtube.com/watch?v=4qXMkEP_nY4}{\underline{Link}} \\
                             Santander WOpen 2019 &  Female final &     Santander &  02:23:50 &   Indoor &  \href{https://www.youtube.com/watch?v=Wel1--L6RFM}{\underline{Link}} \\
                   Buenos Aires Padel Master 2017 &    Male final &  Buenos Aires &  01:40:05 &  Outdoor &  \href{https://www.youtube.com/watch?v=SEyLe63EClw}{\underline{Link}} \\
                 Estrella Damm Alicante Open 2017 &  Female final &      Alicante &  01:39:05 &   Indoor &  \href{https://www.youtube.com/watch?v=fVycCNvgFJ8}{\underline{Link}} \\
                 Estrella Damm Alicante Open 2017 &    Male final &      Alicante &  01:58:10 &   Indoor &  \href{https://www.youtube.com/watch?v=fVycCNvgFJ8}{\underline{Link}} \\
                 Estrella Damm Zaragoza Open 2017 &  Female final &      Zaragoza &  02:32:40 &   Indoor &  \href{https://www.youtube.com/watch?v=1sUa--gttHM}{\underline{Link}} \\
                 Estrella Damm Zaragoza Open 2017 &    Male final &      Zaragoza &  01:11:15 &   Indoor &  \href{https://www.youtube.com/watch?v=1sUa--gttHM}{\underline{Link}} \\
 Cerveza Victoria Mijas - Costa del Sol Open 2017 &    Male final &         Mijas &  02:45:10 &  Outdoor &  \href{https://www.youtube.com/watch?v=anlfTEG0sHM}{\underline{Link}} \\
                       Portugal Padel Master 2017 &    Male final &        Lisbon &  01:37:40 &  Outdoor &  \href{https://www.youtube.com/watch?v=YDW7W3UoReY}{\underline{Link}} \\
                              Santander Open 2017 &    Male final &     Santander &  02:27:53 &   Indoor &  \href{https://www.youtube.com/watch?v=6RoE7Tn78w0}{\underline{Link}} \\
                              Santander Open 2017 &  Female final &     Santander &  02:06:48 &   Indoor &  \href{https://www.youtube.com/watch?v=6RoE7Tn78w0}{\underline{Link}} \\
                                Sevilla Open 2017 &  Female final &       Sevilla &  01:05:17 &  Outdoor &  \href{https://www.youtube.com/watch?v=Wc9ZZMdtD7w}{\underline{Link}} \\
                                Sevilla Open 2017 &    Male final &       Sevilla &  01:07:52 &  Outdoor &  \href{https://www.youtube.com/watch?v=Wc9ZZMdtD7w}{\underline{Link}} \\
                 Estrella Damm Madrid Master 2019 &  Female final &        Madrid &  01:29:58 &   Indoor &  \href{https://www.youtube.com/watch?v=xv98LmUTtCM}{\underline{Link}} \\
                 Estrella Damm Madrid Master 2019 &    Male final &        Madrid &  01:36:19 &   Indoor &  \href{https://www.youtube.com/watch?v=xv98LmUTtCM}{\underline{Link}} \\
                                 Bilbao Open 2018 &    Male final &        Bilbao &  01:19:50 &   Indoor &  \href{https://www.youtube.com/watch?v=wu3Tzx3xsfU}{\underline{Link}} \\
                                 Bilbao Open 2018 &  Female final &        Bilbao &  02:31:14 &   Indoor &  \href{https://www.youtube.com/watch?v=wu3Tzx3xsfU}{\underline{Link}} \\
                   Buenos Aires Padel Master 2018 &    Male final &  Buenos Aires &  02:21:52 &  Outdoor &  \href{https://www.youtube.com/watch?v=DV18Wi0wYqk}{\underline{Link}} \\
                        Cascais Padel Master 2019 &    Male final &       Cascais &  00:26:54 &  Outdoor &  \href{https://www.youtube.com/watch?v=x027LynK8kU}{\underline{Link}} \\
              Cervezas Victoria Córdoba Open 2019 &  Female final &       Córdoba &  01:34:21 &   Indoor &  \href{https://www.youtube.com/watch?v=FtWp6BatpkI}{\underline{Link}} \\
              Cervezas Victoria Córdoba Open 2019 &    Male final &       Córdoba &  01:12:09 &   Indoor &  \href{https://www.youtube.com/watch?v=FtWp6BatpkI}{\underline{Link}} \\
\bottomrule
\end{tabular}
\end{specialtable}

\end{paracol}
\end{document}
